# Supplementary material for: DNA Sequence Evolution and Rare Homoeologous Conversion in Tetraploid Cotton
Source: PLoS Genet. 2016 May 11;12(5):e1006012. doi: 10.1371/journal.pgen.1006012 (PMC4864293; doi:10.1371/journal.pgen.1006012)
Supplement: S1 Table — (XLSX) [file pgen.1006012.s001.xlsx]

## Sheet: libraries
					PolyCat-D5ref										PolyCat-A2ref										PolyDog				TM1-reference
Species	Accession	SRA Accession ID	Trimmed reads	Coverage Estimate	Mapped reads		At		Dt		N		X		Mapped reads		At		Dt		N		X		At		Dt		Mapped			At		Dt
AD1	Deltapine-5690	SRX996760	411863178	17.161	257102095	0.624242	121950768	0.474328	93167664	0.362376	31099888	0.120963	10883775	0.0423325	292199852	0.709459	86733089	0.296828	74761375	0.255857	122762364	0.420132	7943024	0.0271835	219152907	0.532101	136879063	0.332341	340787087	70063467	0.829467	202802544	0.493616	116601396	0.283805
	Acala Maxxa	SRX204794	919898042	38.3291	561026352	0.609879	262566711	0.468011	214451733	0.382249	63532445	0.113243	20475463	0.0364964	613986003	0.66745	197340888	0.321409	163919139	0.266975	237478913	0.386782	15247063	0.0248329	457258802	0.497076	328095497	0.356665	732306474	180264658	0.802465	424428253	0.465091	263178799	0.288393
	TX-2094	SRX996761	391745952	16.3227	240274242	0.613342	114747017	0.477567	84215633	0.350498	29567809	0.123059	11743783	0.0488766	275182520	0.702451	78030436	0.283559	67882775	0.246683	120184326	0.436744	9084983	0.0330144	208852181	0.533132	128069722	0.32692	317424937	73525275	0.811932	191167723	0.488982	106847531	0.273302
	Coker-312	SRX669469	770501488	32.1042	480311962	0.623376	222380893	0.462993	186738327	0.388786	53938503	0.112299	17254239	0.035923	526604079	0.683456	171577501	0.325819	139720091	0.265323	202269063	0.384101	13037424	0.0247575	393593139	0.510827	281107281	0.364837	537299824	105701018	0.835613	311304849	0.484144	195163925	0.30352
	Fibermax-832	SRX669468	793343984	33.056	508283238	0.640685	233706388	0.459796	188089995	0.37005	69017930	0.135786	17468925	0.0343685	535102573	0.67449	167742723	0.313478	144805994	0.270614	209397225	0.391322	13156631	0.0245871	389185502	0.490563	301282500	0.379763	604877587	138095197	0.814132	341486503	0.459622	220795403	0.297178
	M-240	SRX669467	869676971	36.2365	528344256	0.607518	244927766	0.463576	203326615	0.384837	60246626	0.114029	19843249	0.0375574	598240518	0.687888	192654267	0.322035	151343810	0.252982	239413251	0.400196	14829190	0.024788	453988437	0.52202	302868759	0.348254	679173440	128858028	0.840528	401139141	0.49644	237647232	0.294106
	PD-1	SRX668322	795834435	33.1598	497155289	0.624697	233226803	0.469123	189976179	0.382126	56031089	0.112703	17921218	0.0360475	535464942	0.672835	176171973	0.329007	141309326	0.2639	204484012	0.381881	13499631	0.025211	401135395	0.504044	295745584	0.371617	644575288	134514050	0.827345	372828778	0.478544	234114219	0.300497
	Sealand-542	SRX668168	834085161	34.7535	516178589	0.618856	237175655	0.459484	203415356	0.394079	56819652	0.110078	18767926	0.0363594	574441686	0.688709	188136893	0.327513	151768473	0.264202	220366867	0.383619	14169453	0.0246665	430611366	0.516268	299022415	0.358503	687796417	127396147	0.843723	399619542	0.490215	249163892	0.30565
	SureGrow-747	SRX669470	876650272	36.5271	528113194	0.602422	242483344	0.45915	207081488	0.392116	58469149	0.110713	20079213	0.0380207	606167093	0.691458	195250343	0.322106	154557573	0.254975	241365911	0.398184	14993266	0.0247345	460102180	0.524841	298951509	0.341016	685528752	127433376	0.843248	404836758	0.497977	240918669	0.296347
	Stoneville-474	SRX669471	834803842	34.7835	512940049	0.614444	232881988	0.454014	204009097	0.397725	57235834	0.111584	18813130	0.0366771	574543634	0.688238	188136881	0.327454	152329223	0.265131	219866697	0.382681	14210833	0.0247341	430014501	0.515108	296021358	0.3546	690045042	127264032	0.844289	399876322	0.48926	250713278	0.306755
	Tamcot sphinx	SRX669472	762394849	31.7665	475133225	0.623211	219619531	0.462227	185141980	0.389663	53012443	0.111574	17359271	0.0365356	523390012	0.686508	171186738	0.327073	138495021	0.264612	200609741	0.383289	13098512	0.0250263	391119350	0.513014	276331704	0.362452	626406040	121167368	0.837919	363537415	0.48629	227085610	0.303764
	Texas Marker-1	SRX667500	799631922	33.318	490642130	0.613585	222447578	0.453381	196890605	0.401292	52921402	0.107862	18382545	0.0374663	557129715	0.696733	180565921	0.3241	147368682	0.264514	215258558	0.386371	13936554	0.0250149	418114134	0.522883	279886819	0.35002	666774621	115884183	0.851935	388522672	0.496414	240933326	0.30784
	TX-0231	SRX669473	842771916	35.1155	526776929	0.625053	238351071	0.452471	208050298	0.39495	59491304	0.112935	20884256	0.0396454	578646378	0.686599	187754517	0.324472	156229086	0.269991	217993766	0.376731	16669009	0.0288069	429725556	0.509895	307161237	0.364465	689553006	135023150	0.836251	395204431	0.479282	256088490	0.31057
AD1	Average		7.61785e+08	31.741	4.70945e+08	0.618562	2.1742e+08	0.462778	1.81889e+08	0.383904	5.39526e+07	0.115141	1.76828e+07	0.0381774	5.22392e+08	0.687406	1.67791e+08	0.318835	1.37269e+08	0.261981	2.03958e+08	0.393233	1.3375e+07	0.0259506	3.90989e+08	0.514752	2.71648e+08	0.354727	6.07888e+08	1.21938e+08	0.832219	3.53597e+08	0.485067	2.18404e+08	0.297825
AD2	PI-528325	SRX996762	280012910	11.6672	171905973	0.613922	78890159	0.458915	60502510	0.351951	25420200	0.147873	7092064	0.0412555	188420149	0.672898	54035733	0.286783	49106041	0.26062	79961077	0.424376	5317298	0.0282204	137667987	0.491649	95539704	0.341197	215632408	62072744	0.77648	126109043	0.454111	76056223	0.273874
	PI-528330	SRX996763	343359351	14.3066	181176534	0.527659	82143565	0.45339	69819145	0.385365	22024368	0.121563	7189456	0.039682	203573471	0.592888	63365939	0.311268	54081287	0.26566	80698723	0.396411	5427522	0.0266612	150873631	0.439404	102493004	0.298501	240036233	99373847	0.707216	138375837	0.407695	86470005	0.254766
	Giza-7	SRX996764	437861491	18.2442	258483396	0.590331	116280226	0.449856	100906761	0.39038	30796787	0.119144	10499622	0.0406201	287773871	0.657226	94309452	0.327721	74965746	0.260502	110526075	0.384073	7972598	0.0277044	214861650	0.490707	150231260	0.343102	341877146	86508844	0.798059	197720299	0.461547	124679667	0.291045
	PI-265165	SRX996765	431311079	17.9713	270297614	0.626688	124123620	0.459211	102613719	0.379632	32706736	0.121003	10853539	0.040154	305441726	0.70817	93637745	0.306565	81165455	0.265731	122488300	0.40102	8150226	0.0266834	226269193	0.524608	152294660	0.353097	349683819	75012213	0.823374	207096850	0.487635	126430046	0.297695
	PI-528167	SRX996766	460250360	19.1771	282928931	0.614728	130487842	0.461204	106519587	0.376489	33916653	0.119877	12004849	0.0424306	318511477	0.69204	99310411	0.311795	82441963	0.258835	127405533	0.400003	9353570	0.0293665	238474268	0.51814	159732927	0.347057	372789016	76824178	0.829133	218707459	0.486435	132367593	0.294403
	PI-361153	SRX996767	436484990	18.1869	275466881	0.631103	126108700	0.4578	102403940	0.371747	36277296	0.131694	10676945	0.0387595	302699749	0.693494	92072297	0.30417	80561585	0.266144	122046186	0.403192	8019681	0.0264938	223388116	0.511789	157896827	0.361746	347665669	81121079	0.810813	203357068	0.474262	126762601	0.295631
	PI-528216	SRX996768	802734431	33.4473	507012298	0.631607	230837479	0.45529	183497326	0.361919	71280090	0.140588	21397403	0.0422029	557389838	0.694364	161881824	0.290428	147454093	0.264544	231858635	0.415972	16195286	0.0290556	409921323	0.510656	285683274	0.355888	638457229	154865125	0.804789	372524400	0.469575	230621688	0.290704
	PI-528230	SRX996769	440960834	18.3734	275989351	0.625882	127069061	0.460413	103069990	0.373456	34854289	0.126289	10996011	0.0398422	309223468	0.701249	93140493	0.301208	81414430	0.263287	126454341	0.408942	8214204	0.026564	229595563	0.520671	155845185	0.353422	354531162	79555574	0.816729	209560185	0.482761	127632195	0.294025
	PI-528243	SRX996770	415897111	17.329	260964080	0.627473	121068977	0.46393	96746862	0.370729	32713989	0.125358	10434252	0.0399835	292675129	0.70372	89194449	0.304756	76825232	0.262493	118858040	0.406109	7797408	0.0266419	217167791	0.522167	146999510	0.353452	334510001	75311101	0.816234	198723415	0.484903	119674615	0.292017
	PI-528256	SRX996771	467337374	19.4724	288563523	0.617463	131634736	0.456172	105222641	0.364643	39799497	0.137923	11906649	0.0412618	322825696	0.690777	95103266	0.294596	84062901	0.260397	134695356	0.417239	8964173	0.0277678	240494129	0.514605	162691342	0.348124	356775217	83448151	0.810441	211073088	0.479468	127392739	0.289382
	PI-528259	SRX996772	378853798	15.7856	238191622	0.628716	107131061	0.449768	92596848	0.388749	28869409	0.121202	9594304	0.0402798	270393626	0.713715	82745312	0.306018	72584855	0.268441	107763431	0.398543	7300028	0.0269978	199841072	0.527489	133511287	0.352408	312548806	61673008	0.835197	183249087	0.48968	114874240	0.306968
	PI-528272	SRX996773	382892616	15.9539	236172830	0.616812	108979340	0.461439	87891587	0.372149	29234010	0.123782	10067893	0.0426293	273271921	0.713704	78460614	0.287116	70982485	0.25975	116316187	0.425643	7512635	0.0274914	204143406	0.533161	128735443	0.336218	309930462	68307890	0.819405	185785958	0.491188	109324445	0.289036
	AS-828	SRX996774	376844441	15.7019	235764995	0.625629	108445359	0.459972	87213857	0.369919	30644938	0.129981	9460841	0.0401283	268597996	0.712756	79585103	0.296298	68700613	0.255775	113331746	0.421938	6980534	0.0259888	200597656	0.532309	131248547	0.348283	309773923	64813279	0.826974	184433576	0.492365	109300527	0.291789
	Deltapine-340	SRX996775	704263912	29.3443	415803375	0.590408	189258073	0.455162	149577736	0.359732	59822347	0.143872	17145219	0.041234	458606919	0.651186	135225776	0.294862	118426744	0.258231	192112713	0.418905	12841686	0.0280015	340006744	0.482783	236219755	0.335414	542845363	141775903	0.792913	315527254	0.460879	188030301	0.274649
	Phytogen-76	SRX996776	504462049	21.0193	322467152	0.63923	148769876	0.461349	113795686	0.352891	46912945	0.145481	12988645	0.040279	345895244	0.685671	101766881	0.294213	90674756	0.262145	143707508	0.415465	9746099	0.0281764	254342497	0.504186	186124582	0.368957	396999903	101488979	0.796407	231068985	0.463539	143135506	0.287139
AD2	Average		4.57568e+08	19.0654	2.81413e+08	0.613843	1.28749e+08	0.457591	1.04159e+08	0.371317	3.70182e+07	0.130375	1.14872e+07	0.0407162	3.13687e+08	0.68559	9.42557e+07	0.301187	8.22299e+07	0.26217	1.28548e+08	0.409189	8.65286e+06	0.0274543	2.3251e+08	0.508288	1.59016e+08	0.346458	3.61604e+08	8.74768e+07	0.804278	2.12221e+08	0.472403	1.29517e+08	0.288208
AD3	G. tomentosum	SRX996777	380596877	15.8582	241793826	0.635302	107607109	0.445037	80817126	0.33424	44455869	0.183859	8913722	0.036865	264325448	0.694502	71684823	0.271199	66056035	0.249904	120530110	0.455991	6054480	0.0229054	197724320	0.519511	138461154	0.3638	315053888	64527728	0.830003	183270996	0.482824	116103523	0.305872
AD4	G. mustelinum	SRX996778	391258612	16.3024	243784566	0.623078	113522974	0.465669	78646176	0.322605	42253770	0.173324	9361646	0.0384013	271523540	0.693975	71819411	0.264505	64273954	0.236716	129172899	0.475734	6257276	0.0230451	207667385	0.530768	134139010	0.34284	317678808	72472166	0.814246	187535065	0.480673	113926588	0.292006
AD5	G. darwinii	SRX996779	386351484	16.098	246131735	0.637067	109787389	0.446051	84191602	0.342059	42680884	0.173407	9471860	0.0384829	270767764	0.700833	75068833	0.277244	68441810	0.252769	120821546	0.446218	6435575	0.0237679	202996647	0.52542	140677956	0.364119	322945513	62350499	0.838175	188600092	0.489494	119754089	0.310811
AD6	G. ekmanianum (TX-2263)	SRX996780	302059184	12.5858	178377543	0.590538	80924738	0.453671	69279548	0.388387	20309690	0.113858	7863567	0.0440838	210167568	0.695783	60242343	0.28664	52686483	0.250688	90769180	0.43189	6469562	0.0307829	160331325	0.530794	101387700	0.335655	247116894	54263924	0.819949	146608096	0.486455	86320205	0.286416
AD7	Wake Island Atoll Accession	SRX996781	242010208	10.0838	148244949	0.612557	68953589	0.465133	56093064	0.378381	16438510	0.110887	6759786	0.0455988	170904465	0.706187	50558472	0.295829	44172418	0.258463	70843026	0.414518	5330549	0.0311902	128218889	0.529808	82289790	0.340026	437463754	95840391	0.820289	260210741	0.487922	151940430	0.284904
	Pearl1B	SRX996782	323767694	13.4903	177353936	0.547781	82418058	0.464709	66544891	0.37521	20867771	0.117662	7523216	0.0424192	220352327	0.680588	64289426	0.291757	53938059	0.244781	95629146	0.433983	6495696	0.0294787	169420612	0.523278	111540384	0.344507	262760160	60162726	0.813693	156727627	0.485341	90332510	0.279734
A1	A1-73	SRX276767	415751239	24.456	148037158	0.356071	123204862	0.832256	1401513	0.00946731	16095070	0.108723	7335713	0.0495532	234173414	0.563254	98471221	0.420506	1385562	0.00591682	132512813	0.565875	1803818	0.00770292	220764955	0.531003	N/A	N/A	N/A	N/A	N/A	N/A	N/A	N/A	N/A
	A1-97	SRX204698	652350335	38.3735	347725652	0.533035	299834863	0.862274	3332122	0.00958262	26132495	0.0751526	18426172	0.0529905	463492959	0.710497	195416274	0.421616	3107256	0.006704	261186781	0.563518	3782648	0.00816118	446369698	0.684248	N/A	N/A	N/A	N/A	N/A	N/A	N/A	N/A	N/A
	A1-155	SRX276165	761269884	44.7806	398271211	0.523167	348699749	0.875533	2910047	0.0073067	25802891	0.0647872	20858524	0.0523727	562223954	0.738534	249548753	0.44386	3311605	0.00589019	304951734	0.542403	4411862	0.00784716	542631429	0.712798	N/A	N/A	N/A	N/A	N/A	N/A	N/A	N/A	N/A
	Average		609790486	35.87	2.98011e+08	0.488711	2.57246e+08	0.86321	2547894	0.00854965	2.26768e+07	0.0760938	1.55401e+07	0.0521461	4.19963e+08	0.670762	181145416	0.428661	2.60147e+06	0.00617034	232883776	0.557265	3332776	0.00790375	4.03255e+08	0.642683	N/A	N/A	N/A	N/A	N/A	N/A	N/A	N/A	N/A
A2	A2-4	SRX276155	686940046	40.4082	348627547	0.507508	311142973	0.89248	2416901	0.00693262	17905706	0.0513606	17161967	0.0492272	532915492	0.775782	234176824	0.439426	1744644	0.00327377	294652656	0.552907	2341368	0.00439351	524714138	0.763843	N/A	N/A	N/A	N/A	N/A	N/A	N/A	N/A	N/A
	A2-34	SRX276158	729370248	42.9041	370589922	0.508096	330779537	0.892576	2735174	0.00738059	18486472	0.0498839	18588739	0.0501599	552475744	0.75747	224525489	0.406399	1759745	0.0031852	323948664	0.586358	2241846	0.00405782	543881414	0.745686	N/A	N/A	N/A	N/A	N/A	N/A	N/A	N/A	N/A
	A2-1011	SRX276159	816274495	48.0161	389049915	0.476617	343470126	0.882843	3657049	0.00939995	20083434	0.0516217	21839306	0.056135	604291179	0.740304	230223474	0.380981	2193391	0.00362969	369141725	0.610867	2732589	0.00452197	595563432	0.729612	N/A	N/A	N/A	N/A	N/A	N/A	N/A	N/A	N/A
	Average		7.44195e+08	34	3.69422e+08	0.496406	328464212	0.889129	2.93637e+06	0.00794855	18825204	0.0509585	1.91967e+07	0.051964	5.63227e+08	0.757852	229641929	0.408935	1899260	0.00336289	3.29248e+08	0.583377	2438601	0.00432443	5.5472e+08	0.74638	N/A	N/A	N/A	N/A	N/A	N/A	N/A	N/A	N/A
D5	D5-2	SRX276168	304706886	33.8563	288735320	0.947584	4303950	0.0149062	228843091	0.79257	54431915	0.188518	1156364	0.00400493	169505946	0.556292	966739	0.00570327	152089684	0.897253	9756084	0.057556	6693439	0.0394879	N/A	N/A	279211829	0.916329	N/A	N/A	N/A	N/A	N/A	N/A	N/A
	D5-4	SRX276180	616432521	68.4925	582212724	0.944487	3533545	0.00606916	461675803	0.792968	115430402	0.198262	1572974	0.00270172	365592270	0.593078	3068677	0.00839371	325053284	0.889114	20944455	0.0572891	16525854	0.045203	N/A	N/A	571510236	0.927125	N/A	N/A	N/A	N/A	N/A	N/A	N/A
	D5-31	SRX276181	428323703	47.5915	407048720	0.95033	2804697	0.00689032	326091611	0.801112	77059279	0.189312	1093133	0.00268551	242817886	0.566903	1500911	0.00618122	217807119	0.896998	14116516	0.0581362	9393340	0.0386847	N/A	N/A	397999944	0.929204	N/A	N/A	N/A	N/A	N/A	N/A	N/A
	D5-53	SRX276182	375193268	34	358496778	0.955499	1166254	0.00325318	287047770	0.800698	69487639	0.193831	795115	0.00221791	218106466	0.581318	1257782	0.00576683	191436366	0.87772	17282434	0.0792385	8129884	0.0372748	N/A	N/A	350491602	0.934163	N/A	N/A	N/A	N/A	N/A	N/A	N/A
	Average		4.31164e+08	34	4.09123e+08	0.948881	2.95211e+06	0.0072157	3.25915e+08	0.796617	7.91023e+07	0.193346	1.1544e+06	0.00282163	249005642	0.574397	1.69853e+06	0.00651126	2.21597e+08	0.890271	1.55249e+07	0.063055	1.01856e+07	0.0401626	N/A	N/A	3.99803e+08	0.926705	N/A	N/A	N/A	N/A	N/A	N/A	N/A
