# Supplementary material for: DNA Sequence Evolution and Rare Homoeologous Conversion in Tetraploid Cotton
Source: PLoS Genet. 2016 May 11;12(5):e1006012. doi: 10.1371/journal.pgen.1006012 (PMC4864293; doi:10.1371/journal.pgen.1006012)
Supplement: S2 Table — (XLSX) [file pgen.1006012.s002.xlsx]

## Sheet: cnv
		At-duplication				Dt-duplication				At-deletion				Dt-deletion
Species	Accession	blocks	Kbp	Kbp/block	genes	blocks	Kbp	Kbp/block	genes	blocks	Kbp	Kbp/block	genes	blocks	Kbp	Kbp/block	genes
AD1	Deltapine-5690	9	1412	156.889	137	8	317	39.625	32	70	19666	280.943	528	33	4760	144.242	259
	Acala Maxxa	10	1770	177	130	7	437	62.4286	40	75	18687	249.16	425	28	4571	163.25	260
	TX-2094	7	852	121.714	114	7	621	88.7143	42	71	21740	306.197	542	35	4868	139.086	279
	Coker-312	7	524	74.8571	38	4	265	66.25	22	71	19456	274.028	427	30	5126	170.867	311
	Fibermax-832	10	1118	111.8	58	10	1537	153.7	146	64	16881	263.766	439	29	5225	180.172	309
	M-240	6	691	115.167	112	7	476	68	44	72	20318	282.194	450	30	4681	156.033	301
	PD-1	7	602	86	49	8	481	60.125	50	66	18696	283.273	431	29	5376	185.379	275
	Sealand-542	7	614	87.7143	37	6	294	49	27	68	18668	274.529	464	38	5688	149.684	343
	SureGrow-747	6	998	166.333	111	6	514	85.6667	45	65	18302	281.569	427	36	4834	134.278	296
	Stoneville-474	8	967	120.875	43	8	462	57.75	46	70	18972	271.029	442	33	4738	143.576	270
	Tamcot sphinx	8	1033	129.125	47	6	384	64	33	61	19017	311.754	426	30	4715	157.167	281
	Texas Marker-1	8	1051	131.375	137	5	274	54.8	24	80	20698	258.725	538	32	5088	159	319
	TX-0231	5	760	152	67	9	779	86.5556	67	63	18599	295.222	384	33	4477	135.667	258
AD1	Average	7.53846	953.231	125.45	83.0769	7	526.231	72.0473	47.5385	68.9231	19207.7	279.415	455.615	32	4934.38	155.262	289.308
AD2	PI-528325	6	564	94	27	11	1602	145.636	148	63	16676	264.698	387	26	4870	187.308	254
	PI-528330	4	231	57.75	22	4	371	92.75	17	75	17838	237.84	475	35	4926	140.743	293
	Giza-7	4	199	49.75	21	5	264	52.8	22	70	16345	233.5	422	29	4083	140.793	230
	PI-265165	6	247	41.1667	30	7	1380	197.143	64	67	19220	286.866	447	33	5395	163.485	274
	PI-528167	6	546	91	38	6	399	66.5	37	65	18331	282.015	407	36	5056	140.444	304
	PI-361153	6	363	60.5	34	7	870	124.286	62	64	16573	258.953	378	28	3972	141.857	232
	PI-528216	5	589	117.8	108	6	669	111.5	35	73	20058	274.767	444	39	5177	132.744	321
	PI-528230	8	475	59.375	41	7	896	128	42	66	17103	259.136	417	28	4748	169.571	238
	PI-528243	4	368	92	24	9	735	81.6667	54	71	19702	277.493	479	28	4857	173.464	257
	PI-528256	7	610	87.1429	27	11	515	46.8182	52	91	23588	259.209	549	32	4669	145.906	265
	PI-528259	5	263	52.6	22	3	182	60.6667	13	68	18178	267.324	463	32	6224	194.5	310
	PI-528272	5	600	120	22	7	497	71	30	60	17822	297.033	460	26	4493	172.808	245
	AS-828	7	350	50	36	5	495	99	44	65	17643	271.431	441	26	4333	166.654	227
	Deltapine-340	6	671	111.833	111	8	737	92.125	57	74	23487	317.392	472	25	3631	145.24	208
	Phytogen-76	5	644	128.8	110	7	576	82.2857	39	70	18945	270.643	444	24	3752	156.333	220
AD2	Average	5.6	448	80.9145	44.8667	6.86667	679.2	96.8118	47.7333	69.4667	18767.3	270.553	445.667	29.8	4679.07	158.123	258.533
AD3	G. tomentosum	8	790	98.75	123	7	733	104.714	65	79	24257	307.051	501	34	5511	162.088	269
AD4	G. mustelinum	4	712	178	129	3	108	36	12	67	18269	272.672	404	26	4512	173.538	255
AD5	G. darwinii	8	614	76.75	30	10	1273	127.3	72	85	25224	296.753	535	32	4986	155.812	276
AD6	G. ekmanianum (TX-2263)	11	1053	95.7273	141	7	558	79.7143	39	65	17428	268.123	496	24	3002	125.083	180
AD7	Wake Island Atoll Accession	8	1023	127.875	51	9	1183	131.444	79	67	17881	266.881	484	27	3700	137.037	195
	Pearl1B	7	951	135.857	125	11	1160	105.455	79	69	18571	269.145	420	33	4073	123.424	229
AD7	Average	7.5	987	131.866	88	10	1171.5	118.449	79	68	18226	268.013	452	30	3886.5	130.231	212
